# Supplementary material for: Two Blautia Species Associated with Visceral Fat Accumulation: A One-Year Longitudinal Study
Source: Biology (Basel). 2022 Feb 16;11(2):318. doi: 10.3390/biology11020318 (PMC8869763; doi:10.3390/biology11020318)
Supplement: Supplementary file 1 [file biology-11-00318-s001.zip]

Archive with 1 entries (1 files):
- biology-1584720-supplementary.pdf
